# Supplementary material for: Dural Sinus Arteriovenous Malformation in the Fetus. Case Report and Discussion of the Literature
Source: Diagnostics (Basel). 2021 Sep 9;11(9):1651. doi: 10.3390/diagnostics11091651 (PMC8464898; doi:10.3390/diagnostics11091651)
Supplement: Supplementary file 1 [file diagnostics-11-01651-s001.zip]

Archive with 1 entries (1 files):
- diagnostics-1321461-supplementary.mp4
